# Supplementary material for: Bis(2,6-pyrazolyl)pyridines as a New Scaffold for Coordination Polymers
Source: Molecules. 2023 May 23;28(11):4275. doi: 10.3390/molecules28114275 (PMC10254147; doi:10.3390/molecules28114275)
Supplement: Supplementary file 1 [file molecules-28-04275-s001.zip]

Archive with 1 entries (1 files):
- molecules-2370378-supplementary.pdf
